# Supplementary material for: Micro-Scale Genomic DNA Copy Number Aberrations as Another Means of Mutagenesis in Breast Cancer
Source: PLoS One. 2012 Dec 17;7(12):e51719. doi: 10.1371/journal.pone.0051719 (PMC3524128; doi:10.1371/journal.pone.0051719)
Supplement: Table S2 — Gene list, tiling array coverage, and analysis windows. List of the 128 genes on the tiling array with EntrezGene ID along with their genomic coordinates by NCBI build 36.1 (hg18) of the reference human genome. Coordinates are also provided showing the total coverage on the tiling array for each gene as well as the +/−5 kb analysis window that was used. (XLSX) [file pone.0051719.s006.xlsx]

## Sheet: Sheet1
Gene Name	Entrez Gene ID	Genomic Coordinates of Gene	Gene Coverage Start Position	Gene Coverage End Position	Gene Analysis Start Position	Gene Analysis End Position
AGR2	10551	chr7:16811133-16797960	16961133	16647960	16816133	16792960
AGR3	155465	chr7:16888138-16865555	17038138	16715555	16893138	16860555
AKT3	10000	chr1:242073176-241718158	242223176	241568158	242078176	241713158
AURKA	6790	chr20:54400758-54377852	54550758	54227852	54405758	54372852
AVEN	57099	chr15:32118595-31945720	32268595	31795720	32123595	31940720
BAG1	573	chr9:33254761-33242469	33404761	33092469	33259761	33237469
BCL11A	53335	chr2:60634137-60531806	60784137	60381806	60639137	60526806
BCL2	596	chr18:59137593-58941559	59287593	58791559	59142593	58936559
BCL2A1	597	chr15:78050698-78040290	78200698	77890290	78055698	78035290
BRCA1	672	chr17:38530994-38449840	38680994	38299840	38535994	38444840
BTG3	10950	chr21:17907033-17887842	18057033	17737842	17912033	17882842
BUB1	699	chr2:111152135-111111881	111302135	110961881	111157135	111106881
CDK4	1019	chr12:56432431-56428270	56582431	56278270	56437431	56423270
CDKN2A	1029	chr9:21984490-21957751	22134490	21807751	21989490	21952751
CDKN2B	1030	chr9:21999312-21992902	22149312	21842902	22004312	21987902
CELSR1	9620	chr22:45311731-45135395	45461731	44985395	45316731	45130395
CLDN7	1366	chr17:7106519-7103946	7256519	6953946	7111519	7098946
COX6C	1345	chr8:100975071-100959548	101125071	100809548	100980071	100954548
E2F1	1869	chr20:31737854-31727150	31887854	31577150	31742854	31722150
ELOVL5	60481	chr6:53321901-53240155	53471901	53090155	53326901	53235155
FBP1	2203	chr9:96441624-96405236	96591624	96255236	96446624	96400236
FIGF	2277	chrX:15312498-15273639	15462498	15123639	15317498	15268639
FOXA1	3169	chr14:37134240-37128940	37284240	36978940	37139240	37123940
GSTM3	2947	chr1:110084563-110078077	110234563	109928077	110089563	110073077
IGF1	3479	chr12:101398454-101313806	101548454	101163806	101403454	101308806
KIF13B	23303	chr8:29176529-28980714	29326529	28830714	29181529	28975714
KPNA1	3836	chr3:123716474-123623438	123866474	123473438	123721474	123618438
KRAS	3845	chr12:25295121-25249447	25445121	25099447	25300121	25244447
KRT14	3861	chr17:36996673-36992059	37146673	36842059	37001673	36987059
KRT17	3872	chr17:37034335-37029220	37184335	36879220	37039335	37024220
KRT19	3880	chr17:36938167-36933395	37088167	36783395	36943167	36928395
KRT5	3852	chr12:51200510-51194626	51350510	51044626	51205510	51189626
KRT8	3856	chr12:51585127-51577238	51735127	51427238	51590127	51572238
MKI67	4288	chr10:129814645-129784913	129964645	129634913	129819645	129779913
MYC	4609	chr8:128817498-128554220	128967498	128404220	128822498	128549220
PCNA	5111	chr20:5055268-5043599	5205268	4893599	5060268	5038599
PGR	5241	chr11:100506465-100414313	100656465	100264313	100511465	100409313
PRC1	9055	chr15:89338808-89310272	89488808	89160272	89343808	89305272
RACGAP1	29127	chr12:48705488-48669212	48855488	48519212	48710488	48664212
S100A11	6282	chr1:150276135-150271606	150426135	150121606	150281135	150266606
S100A8	6279	chr1:151630173-151629132	151780173	151479132	151635173	151624132
SCUBE2	57758	chr11:9069731-8998511	9219731	8848511	9074731	8993511
SFRP1	6422	chr8:41286137-41238635	41436137	41088635	41291137	41233635
SLC39A6	25800	chr18:31963355-31942492	32113355	31792492	31968355	31937492
SLC40A1	30061	chr2:190153858-190133561	190303858	189983561	190158858	190128561
SLC5A6	8884	chr2:27288575-27275962	27438575	27125962	27293575	27270962
SLC9A3	6550	chr5:577447-526425	727447	376425	582447	521425
SPDEF	25803	chr6:34632069-34613558	34782069	34463558	34637069	34608558
TAP1	6890	chr6:32929726-32920964	33079726	32770964	32934726	32915964
TK1	7083	chr17:73694880-73681755	73844880	73531755	73699880	73676755
TOP2A	7153	chr17:35827695-35798321	35977695	35648321	35832695	35793321
TP53	7157	chr17:7531642-7512445	7681642	7362445	7536642	7507445
TP53BP2	7159	chr1:222100297-222034218	222250297	221884218	222105297	222029218
UBE2T	29089	chr1:200577707-200567408	200727707	200417408	200582707	200562408
UIMC1	51720	chr5:176366049-176264612	176516049	176114612	176371049	176259612
XBP1	7494	chr22:27526560-27520548	27676560	27370548	27531560	27515548
ZNF217	7764	chr20:51633043-51617017	51783043	51467017	51638043	51612017
ABCC3	8714	chr17:46067227-46124062	45917227	46274062	46062227	46129062
AR	367	chrX:66680599-66860844	66530599	67010844	66675599	66865844
BIRC5	332	chr17:73721872-73733311	73571872	73883311	73716872	73738311
BRCA2	675	chr13:31787617-31871809	31637617	32021809	31782617	31876809
CA12	771	chr15:61402783-61461128	61252783	61611128	61397783	61466128
CCNB1	891	chr5:68498669-68509828	68348669	68659828	68493669	68514828
CCND1	595	chr11:69165054-69178423	69015054	69328423	69160054	69183423
CCNE1	898	chr19:34994741-35007059	34844741	35157059	34989741	35012059
CDC20	991	chr1:43597213-43601461	43447213	43751461	43592213	43606461
CDC6	990	chr17:35697672-35712939	35547672	35862939	35692672	35717939
CDCA8	55143	chr1:37930746-37947978	37780746	38097978	37925746	37952978
CDH1	999	chr16:67328696-67676586	67178696	67826586	67323696	67681586
CDH3	1001	chr16:67236277-67290443	67086277	67440443	67231277	67295443
CDKN1B	1027	chr12:12761576-12766570	12611576	12916570	12756576	12771570
CENPA	1058	chr2:26862386-26870961	26712386	27020961	26857386	26875961
CENPF	1063	chr1:212843155-212904537	212693155	213054537	212838155	212909537
CEP55	55165	chr10:95246399-95278839	95096399	95428839	95241399	95283839
CFLAR	8837	chr2:201689135-201737260	201539135	201887260	201684135	201742260
CKS2	1164	chr9:91115933-91121438	90965933	91271438	91110933	91126438
CLDN4	1364	chr7:72883129-72884951	72733129	73034951	72878129	72889951
CTPS	1503	chr1:41217594-41250822	41067594	41400822	41212594	41255822
EGFR	1956	chr7:55054219-55242525	54904219	55392525	55049219	55247525
EPCAM	4072	chr2:47449971-47467661	47299971	47617661	47444971	47472661
ERBB2	2064	chr17:35097919-35138441	34947919	35288441	35092919	35143441
ESR1	2099	chr6:152170379-152466099	152020379	152616099	152165379	152471099
EXO1	9156	chr1:240078158-240119671	239928158	240269671	240073158	240124671
FGFR4	2264	chr5:176446527-176457733	176296527	176607733	176441527	176462733
FOXC1	2296	chr6:1555680-1559131	1405680	1709131	1550680	1564131
FZD7	8324	chr2:202607555-202611405	202457555	202761405	202602555	202616405
GALNT7	51809	chr4:174326479-174481693	174176479	174631693	174321479	174486693
GATA3	2625	chr10:8136673-8157170	7986673	8307170	8131673	8162170
GPR160	26996	chr3:171239397-171285878	171089397	171435878	171234397	171290878
GRB7	2886	chr17:35147713-35157064	34997713	35307064	35142713	35162064
GSTM1	2944	chr1:110031965-110037890	109881965	110187890	110026965	110042890
ID4	3400	chr6:19945596-19948894	19795596	20098894	19940596	19953894
IGFBP2	3485	chr2:217206372-217237404	217056372	217387404	217201372	217242404
KIF2C	11004	chr1:44978138-45006003	44828138	45156003	44973138	45011003
KRT18	3875	chr12:51628922-51632952	51478922	51782952	51623922	51637952
MAPT	4137	chr17:41327624-41461547	41177624	41611547	41322624	41466547
MDM2	4193	chr12:67488247-67520481	67338247	67670481	67483247	67525481
MIA	8190	chr19:45973140-45975235	45823140	46125235	45968140	45980235
MMP11	4320	chr22:22445036-22456503	22295036	22606503	22440036	22461503
MYB	4602	chr6:135544146-135582003	135394146	135732003	135539146	135587003
MYBL2	4605	chr20:41729123-41778536	41579123	41928536	41724123	41783536
NAT1	9	chr8:18111895-18125100	17961895	18275100	18106895	18130100
NDC80	10403	chr18:2561605-2606629	2411605	2756629	2556605	2611629
NUF2	83540	chr1:161558347-161592177	161408347	161742177	161553347	161597177
ORC6L	23594	chr16:45281059-45289807	45131059	45439807	45276059	45294807
P4HTM	54681	chr3:49002345-49019586	48852345	49169586	48997345	49024586
PHGDH	26227	chr1:120056033-120088361	119906033	120238361	120051033	120093361
PIK3CA	5290	chr3:180349005-180435194	180199005	180585194	180344005	180440194
PTEN	5728	chr10:89613175-89718512	89463175	89868512	89608175	89723512
PTTG1	9232	chr5:159781443-159788324	159631443	159938324	159776443	159793324
RAD17	5884	chr5:68700880-68746384	68550880	68896384	68695880	68751384
RAD50	10111	chr5:131920529-132007498	131770529	132157498	131915529	132012498
RAD51C	5889	chr17:54124962-54166691	53974962	54316691	54119962	54171691
RAD51L1	5890	chr14:67356262-68132367	67206262	68282367	67351262	68137367
RARA	5914	chr17:35718972-35767420	35568972	35917420	35713972	35772420
RB1	5925	chr13:47775884-47954027	47625884	48104027	47770884	47959027
REEP6	92840	chr19:1442165-1448924	1292165	1598924	1437165	1453924
RRM2	6241	chr2:10180184-10188074	10030184	10338074	10175184	10193074
S100A9	6280	chr1:151596954-151600127	151446954	151750127	151591954	151605127
SLC7A6	9057	chr16:66855924-66893223	66705924	67043223	66850924	66898223
STK11	6794	chr19:1156798-1179434	1006798	1329434	1151798	1184434
TCF7L1	83439	chr2:85214245-85391016	85064245	85541016	85209245	85396016
TSPAN13	27075	chr7:16759876-16790686	16609876	16940686	16754876	16795686
TYMS	7298	chr18:647651-663492	497651	813492	642651	668492
UBE2C	11065	chr20:43874662-43879003	43724662	44029003	43869662	43884003
VEGFA	7422	chr6:43845931-43862202	43695931	44012202	43840931	43867202
WIPF2	147179	chr17:35629100-35691965	35479100	35841965	35624100	35696965
YBX1	4904	chr1:42920653-42940607	42770653	43090607	42915653	42945607
